# Supplementary material for: Maternal death surveillance and response system evaluation in Makonde District, Zimbabwe, 2021
Source: PLoS One. 2024 Jul 1;19(7):e0301929. doi: 10.1371/journal.pone.0301929 (PMC11216583; doi:10.1371/journal.pone.0301929)
Supplement: S1 Dataset — (XLS) [file pone.0301929.s001.xls]

## Sheet: SURVEILLANCE SYSTEM EVALUATION 
UniqueKey	Q27Isthenotificationprocesseasy	Q28HaveyoueverfilledanMDNF	Q29HowlongdoyoutaketofilltheMDNF	Q30DoyouhaveproblemswithfillingintheMDNF	Q31AretheretimeswhenyouhavefailedtocompletetheMDNF	Q32Workoverload	Qn33Inadequatepatientinformation	Q34Fearofvictimisation	Q35difficulttointerpret	Q36Causeofdeathnotascertained	Q37timeconsuming	Q38AreyouconfidenttofillintheMDNFwhenneedarises	Q39Electronicmedicalrecords	Q40Paperbased	Q41Both	Q42Arecommunicationdevicesreadilyavailableatyourinstitution	Q43AretheMDNFsreadilyavailable	Q44Areresourcesavailabletoparticipateinaudits	Q45IsthehumanresoucessufficienttodelivertheMDSR	Q46DoyouthinktheMDSRwastestime	Q47DoyoufeelitisyourdutytofillintheMDNF	Q48HaveyoueverfailedtocompletetheMDNF	q49Notinterested	Q50Timewasting	Q51lackofmotivation	Q52fearofvictimisation	Q53Poorflowofinformation	Q54Areyouwillingtoparticipateinaudits	Q55blamegame	Q56noincentives	Q57notinterested	Q58somerecommendationsneverimplemented	Q59Areyouwillingtocontinuetoparticipate	Q60Doyoureportdeathstothenextlevelwithinthestipulatedtime	Q61DoyoufillintheMDNFwithin7days	Q62Afterhowlongdoyousitforanauditfollowingamaternaldeath	Nameofhealthfacility	Q1Sex	Q2Designation	Q3Periodofoperatingsurveillancesystem	Q4Yearjoiningcurrentinstitution	Q5settingoffacility	Q6trainingonMDSR	Q7Onthejobtraining	Q8Workshop	Q9Mentorship	Q10Postbasicqualification	Q11WhatisMDSR	Q12objectivesofMDSR
1	Yes	Yes	< 15 minutes	No	No	No	No	No	No	No	No	Yes	No	Yes	No	Yes	Yes	Yes	Yes	No	Yes	No	No	No	No	No	No	Yes	No	No	No	No	Yes	Yes	Yes	< 1 month	chinhoyi provincial hospital	Female	Midwife	9	1988-01-01	Provincial referral hospital	Yes	Yes	Yes	No	No	Correct	Correct
2	Yes	Yes	< 15 minutes	No	No	No	No	No	No	No	No	Yes	No	Yes	No	Yes	Yes	Yes	No	No	Yes	No	No	No	No	No	No	Yes	No	No	No	No	No	Yes	Yes	< 1 month	Chinhoyi Provincial hospital	Female	Midwife	9	2005-05-20	Provincial referral hospital	Yes	Yes	No	No	No	Correct	Correct
3	Yes	No	> 30 minutes	No	Yes	No	No	No	No	No	Yes	Yes	No	Yes	No	No	No	No	No	Yes	No	Yes	No	Yes	No	No	No	Yes	No	No	No	No	Yes	Yes	No	< 1 month	Chinhoyi Provincial hospital	Female	Midwife	8	2008-04-22	Provincial referral hospital	No	No	No	No	No	Correct	Correct
4	Yes	No		No	No	No	No	No	No	No	No	Yes	No	Yes	No	Yes	Yes	No	No	No	Yes	No	No	No	No	No	No	No	No	Yes	No	No	Missing	Yes	Yes	< 1 month	Chinhoyi Provincial Hospital	Female	Midwife	9	2010-04-27	Provincial referral hospital	Yes	Yes	No	No	No	Correct	Correct
5	No	Yes	< 15 minutes	No	Yes	No	Yes	No	No	No	Yes	Yes	No	Yes	No	Yes	Yes	No	No	Yes	Yes	No	No	No	No	No	No	No	No	Yes	No	No	Yes	Yes	Yes	no specified time	Chinhoyi Provincial hospital	Female	Midwife	9	2006-05-02	Provincial referral hospital	Yes	Yes	No	No	No	Correct	Correct
6	Yes	Yes	< 15 minutes	No	Yes	Yes	Yes	No	No	No	No	Yes	No	Yes	No	Yes	Yes	Yes	No	Yes	Yes	No	No	No	No	No	No	Yes	No	No	No	No	Yes	Yes	Yes	no specified time	Chinhoyi Provincial hospital	Female	Midwife	7	2010-05-02	Provincial referral hospital	Yes	Yes	No	No	No	Correct	Correct
7	Yes	No		No	No	No	No	No	No	No	No	Yes	No	Yes	No	Yes	Yes	Yes	No	Yes	Yes	Yes	No	Yes	No	No	No	Yes	No	No	No	No	Yes	Yes	Yes	no specified time	Chinhoyi provincial hospital	Female	RGN	4	2007-07-30	Provincial referral hospital	Yes	Yes	No	No	No	Correct	Correct
8	No	Yes	15 to 30 minutes	No	Yes	Yes	Yes	No	No	No	No	Yes	No	Yes	No	Yes	Yes	Yes	Yes	No	Yes	Yes	No	Yes	No	No	No	No	Yes	No	No	No	Yes	Yes	No	no specified time	Chinhoyi provincial hospital	Female	Midwife	8	2012-05-23	Provincial referral hospital	Yes	Yes	No	No	No	Correct	Correct
9	No	Yes	> 30 minutes	Yes	Yes	Yes	Yes	No	No	Yes	No	Yes	No	Yes	No	No	Yes	No	No	Yes	Yes	Yes	No	Yes	Yes	No	Yes	No	No	Yes	No	Yes	Yes	Yes	No	no specified time	Chinhoyi provincial hospital	Female	Midwife	9	2011-04-22	Provincial referral hospital	No	No	No	No	No	Dont know	Dont know
10	Yes	Yes	< 15 minutes	No	Yes	No	Yes	No	No	No	No	Yes	No	Yes	No	Yes	Yes	Yes	Yes	No	Yes	Yes	No	No	No	No	Yes	Yes	No	No	No	No	Yes	Yes	Yes	< 1 month	Chinhoyi provincial hospital	Male	Midwife	17	2006-01-20	Provincial referral hospital	Yes	Yes	No	No	No	Correct	Correct
11	Yes	Yes	< 15 minutes	No	No	No	No	No	No	No	No	Yes	No	Yes	No	Yes	Yes	Yes	Yes	No	Yes	No	No	No	No	No	No	Yes	No	No	No	No	Yes	Yes	Yes	< 1 month	Chinhoyi provincial hospital	Male	Midwife	9	2009-06-02	Provincial referral hospital	Yes	Yes	No	No	No	Correct	Correct
12	Yes	Yes	15 to 30 minutes	No	No	No	No	No	No	No	No	Yes	No	Yes	No	Yes	Yes	Yes	Yes	No	Yes	No	No	No	No	No	No	Yes	No	No	No	No	Yes	Yes	Yes	< 1 month	Chinhoyi provincial hospital	Female	Midwife	5	2017-03-20	Provincial referral hospital	Yes	Yes	No	No	No	Correct	Correct
13	Yes	Yes	15 to 30 minutes	No	Yes	Yes	Yes	No	No	No	No	Yes	No	Yes	No	Yes	Yes	Yes	No	No	Yes	No	No	No	No	No	No	No	No	No	No	Yes	Yes	Yes	Yes	no specified time	Chinhoyi provincial hospital	Female	Midwife	6	2015-05-20	Provincial referral hospital	Yes	Yes	No	No	No	Correct	Correct
14	Missing	No		No	Missing	No	No	No	No	No	No	No	No	No	No	Yes	No	Yes	Yes	No	Yes	Missing	No	No	No	No	No	Yes	No	No	No	No	Missing	Missing	Missing		Dr Chitambo maternity clinic	Female	Midwife		1995-09-20	Private clinic	No	No	No	No	No	Correct	Dont know
15	Yes	Yes	15 to 30 minutes	No	Yes	Yes	Yes	No	No	No	No	Yes	No	Yes	No	Yes	Yes	No	No	No	Yes	Yes	No	No	No	No	Yes	No	No	Yes	No	No	Yes	Yes	No	no specified time	Chinhoyi Provincial hospital	Female	Midwife	8	2010-08-22	Provincial referral hospital	Yes	Yes	No	No	No	Correct	Correct
16	No	Yes	15 to 30 minutes	No	No	No	No	No	No	No	No	Yes	No	Yes	No	Yes	Yes	Yes	No	No	Yes	No	No	No	No	No	No	Yes	No	No	No	No	Yes	Yes	Yes	no specified time	Chinhoyi Provincial hospital	Female	Midwife	4	2017-08-28	Provincial referral hospital	Yes	Yes	No	No	No	Correct	Correct
17	Yes	Yes	15 to 30 minutes	No	No	No	No	No	No	No	No	Yes	No	Yes	No	Yes	Yes	Yes	No	No	Yes	No	No	No	No	No	No	Yes	No	No	No	No	Yes	Yes	Yes	< 1 month	Chinhoyi provincial hospital	Female	Midwife	8	2012-05-22	Provincial referral hospital	Yes	Yes	No	No	No	Correct	Correct
18	Yes	No		Missing	Missing	No	No	No	No	No	No	No	Yes	Yes	No	No	No	Missing	Yes	No	Yes	No	No	No	No	No	No	Yes	No	No	No	No	Yes	Missing	Missing		Murereka Rural Health centre	Female	PCN	8	2012-05-22	Rural health centre	No	No	No	No	No	Correct	Correct
19	Yes	No		Missing	Missing	No	No	No	No	No	No	No	Yes	Yes	No	Yes	No	No	Yes	No	Yes	Missing	No	No	No	No	No	Yes	No	No	No	No	Yes	Missing	Missing	no specified time	Murereka	Female	Midwife	8	2006-05-22	Rural health centre	No	No	No	No	No	Correct
20	Yes	No		No	Missing	No	No	No	No	No	No	Yes	No	Yes	No	Yes	No	Missing	No	No	Yes	Missing	No	No	No	No	No	Yes	No	No	No	No	Yes	Missing	Missing		Long valley	Female	RGN		2018-05-22	Council clinic	Yes	Yes	Yes	No	No	Correct	Correct
21	Yes	No		Missing	Missing	No	No	No	No	No	No	Yes	No	Yes	No	Yes	No	Yes	No	No	Yes	No	No	No	No	No	No	Yes	No	No	No	No	Yes	Yes	Yes	< 1 month	Makonde Christian	Male	GMO	3	2019-05-22	Rural hospital	Yes	No	Yes	No	No	Correct	Correct
22	Yes	No		Missing	Missing	No	No	No	No	No	No	No	Yes	Yes	No	No	No	Yes	No	No	Yes	Missing	No	No	No	No	No	Yes	No	No	No	No	Yes	Yes	Yes	no specified time	Makonde christian	Female	PCN	8	2014-05-22	Rural hospital	No	No	No	No	No	Dont know	Dont know
23	No	No		Missing	Missing	No	No	No	No	No	No	Yes	No	Yes	No	Yes	Yes	No	Yes	No	Yes	Missing	No	No	No	No	No	Yes	No	No	No	No	Yes	Yes	Missing		Kensamba	Male	RGN	8	2005-01-22	Rural health centre	No	No	No	No	No	Correct	Correct
24	Yes	No		Missing	Missing	No	No	No	No	No	No	Yes	Yes	Yes	No	No	No	Yes	No	No	Missing	No	No	No	No	No	No	Yes	No	No	No	No	Yes	Yes	Yes	< 1 week	Makonde Christian	Female	RGN	8	2015-06-03	Rural hospital	Yes	Yes	No	No	No	Correct	Correct
25	Yes	No		Missing	Missing	No	No	No	No	No	No	Yes	No	Yes	No	Yes	No	Yes	Yes	No	Yes	Missing	No	No	No	No	No	Yes	No	No	No	No	Yes	Yes	Yes	< 1 month	Makonde Christian	Male	GMO	2	2021-05-22	Rural hospital	No	No	No	No	No	Correct	Correct
26	Yes	Yes	< 15 minutes	No	No	No	No	No	No	No	No	Yes	Yes	Yes	No	No	Yes	Yes	Yes	No	Yes	No	No	No	No	No	No	Yes	No	No	No	No	Yes	Yes	No	> 1 month	Chinhoyi	Male	GMO	10	2013-05-22	Provincial referral hospital	Yes	No	Yes	No	No	Correct	Correct
27	Yes	Yes	15 to 30 minutes	No	No	No	No	No	No	No	No	Yes	No	Yes	No	No	Yes	Yes	No	No	Yes	No	No	No	No	No	No	Yes	No	No	No	No	Yes	Yes	No	no specified time	Chinhoyi provincial	Female	Midwife	9	2011-05-22	Provincial referral hospital	No	No	No	No	No	Correct	Correct
28	Yes	No		Missing	Missing	No	No	No	No	No	No	Yes	No	Yes	No	Yes	No	Yes	No	No	Yes	Missing	No	No	No	No	No	Yes	No	No	No	No	Yes	Missing	Missing		Gudubu	Female	RGN	5	2018-05-22	Rural health centre	No	No	No	No	No	Correct	Correct
29	Missing	No		Missing	Missing	No	No	No	No	No	No	No	No	Yes	No	Yes	No	Yes	Yes	No	Yes	Missing	No	No	No	No	No	Yes	No	No	No	No	Yes	Missing	Missing		Presybeterian	Male	Midwife		1997-05-22	Private clinic	No	No	No	No	No	Correct	Incorrect
30	Yes	Yes	< 15 minutes	No	No	No	No	No	No	No	No	Yes	No	Yes	No	No	Yes	Yes	No	No	Yes	No	No	No	No	No	No	Yes	No	No	No	No	Yes	Yes	Yes	< 1 month	Chinhoyi	Female	GMO	5	2016-05-22	Provincial referral hospital	No	No	No	No	No	Dont know	Correct
31	Yes	Yes	15 to 30 minutes	No	No	No	No	No	No	No	No	Yes	Yes	Yes	No	Yes	Yes	Yes	No	No	Yes	No	No	No	No	No	No	Yes	No	No	No	No	Yes	Yes	No	no specified time	Chinhoyi	Female	RGN	6	2015-05-22	Provincial referral hospital	No	No	No	No	No	Dont know	Correct
32	Yes	Yes	15 to 30 minutes	Yes	Yes	Yes	Yes	No	No	No	No	Yes	No	Yes	No	Yes	Yes	Yes	No	No	Yes	No	No	No	No	No	No	Yes	No	No	No	No	Yes	Yes	Yes	no specified time	Chinhoyi provincial hospital	Male	RGN	9	2022-05-22	Provincial referral hospital	Yes	Yes	No	No	No	Correct	Correct
33	Yes	No		Missing	Missing	No	No	No	No	No	No	No	No	Yes	No	No	No	Yes	No	No	Yes	No	No	No	No	No	No	Yes	No	No	No	No	Yes	Yes	Yes	< 1 month	Makonde christian	Female	RGN	9	2010-05-22	Rural hospital	No	No	No	No	No	Dont know	Correct
34	Yes	No		Missing	Missing	No	No	No	No	No	No	No	No	Yes	No	Yes	No	Yes	Yes	No	Yes	No	No	No	No	No	No	Yes	No	No	No	No	Yes	Missing	Missing		Makonde christian	Female	RGN		2018-05-22	Rural hospital	No	No	No	No	No	Dont know	Correct
35	Yes	Yes	15 to 30 minutes	No	No	No	No	No	No	No	No	Yes	No	Yes	No	No	No	Yes	Yes	No	Yes	No	No	No	No	No	No	Yes	No	No	No	No	Yes	Yes	Yes	< 1 month	Makonde christian	Female	Midwife	8	2013-05-22	Rural hospital	Yes	Yes	No	No	No	Correct	Correct
36	Yes	Yes	15 to 30 minutes	No	No	No	No	No	No	No	No	Yes	No	Yes	No	No	Yes	Yes	No	No	Yes	No	No	No	No	No	No	Yes	No	No	No	No	Yes	Yes	Yes	< 1 month	Makonde christian	Female	RGN	8	2010-05-22	Rural hospital	No	No	No	No	No	Dont know	Correct
37	Yes	No		No	Missing	No	No	No	No	No	No	No	No	Yes	No	No	No	Yes	Yes	No	Yes	Missing	No	No	No	No	No	Yes	No	No	No	No	Yes	Missing	Missing		Makonde christian	Male	PCN	9	2009-05-22	Rural hospital	No	No	No	No	No	Dont know	Correct
38	Yes	No		Missing	Missing	No	No	No	No	No	No	No	No	Yes	No	Yes	No	Yes	Yes	No	Yes	Missing	No	No	No	No	No	Yes	No	No	No	No	Yes	Missing	Missing		Chikonohono polyclinic	Female	Midwife		2019-01-04	Council clinic	No	No	No	No	No	Dont know	Correct
39	Yes	Yes	15 to 30 minutes	No	No	No	No	No	No	No	No	Yes	Yes	Yes	No	Yes	Yes	Yes	Yes	No	Yes	No	No	No	No	No	No	Yes	No	No	No	No	Yes	Yes	Yes	< 1 month	Chikonohono polyclinic	Female	Midwife		2021-04-01	Council clinic	Yes	Yes	No	No	No	Correct	Incorrect
40	Yes	No		Missing	Missing	No	No	No	No	No	No	Yes	Yes	Yes	No	Yes	Yes	Yes	Yes	No	Yes	Missing	No	No	No	No	No	Yes	No	No	No	No	Yes	Yes	Yes	no specified time	Muzari polyclinic	Female	RGN	9	2020-05-22	Council clinic	Yes	Yes	No	No	No	Incorrect	Correct
41	Yes	Yes	< 15 minutes	No	Yes	No	Yes	No	No	Yes	No	Yes	No	Yes	No	No	Yes	Yes	No	No	Yes	No	No	No	No	No	No	Yes	No	No	No	No	Yes	Yes	Yes	no specified time	Chinhoyi provincial hospital	Male	RGN	10	2022-05-22	Provincial referral hospital	Yes	Yes	No	Yes	No	Correct	Correct
42	Yes	No		Missing	Missing	No	No	No	No	No	No	Yes	No	Yes	No	Yes	No	Yes	No	No	Yes	Missing	No	No	No	No	No	Yes	No	No	No	No	Yes	No	No	> 1 month	Chinhoyi	Male	Midwife	9	2016-05-22	Provincial referral hospital	Yes	Yes	No	No	No	Correct	Correct
43	Yes	Yes	15 to 30 minutes	No	Yes	Yes	Yes	No	No	Yes	No	Yes	No	Yes	No	No	Yes	Yes	No	No	Yes	Yes	No	No	No	No	Yes	No	No	Yes	No	Yes	Yes	Yes	No	no specified time	Chinhoyi	Female	Midwife	8	2012-05-22	Provincial referral hospital	Yes	Yes	No	No	No	Correct	Correct
44	Yes	Yes	< 15 minutes	No	No	No	No	No	No	No	No	Yes	No	Yes	No	Yes	Yes	Yes	No	No	Yes	No	No	No	No	No	No	Yes	No	No	No	No	Yes	Yes	No	no specified time	Chinhoyi	Male	GMO	7	2013-05-22	Provincial referral hospital	Yes	Yes	No	No	No	Incorrect	Correct
45	Yes	No		No	No	No	No	No	No	No	No	Yes	No	Yes	No	Yes	Yes	Yes	No	No	Yes	Missing	No	No	No	No	No	Yes	No	No	No	No	Yes	Missing	Missing	< 1 month	Chinhoyi	Female	Midwife	9	2021-05-22	Provincial referral hospital	No	No	No	No	No	Correct	Correct
46	Yes	Yes	15 to 30 minutes	No	No	No	No	No	No	No	No	Yes	No	Yes	No	Yes	Yes	Yes	No	No	Yes	No	No	No	No	No	No	Yes	No	No	No	No	Yes	Yes	No	> 1 month	Chinhoyi	Male	Midwife	9	2012-05-22	Provincial referral hospital	Yes	Yes	No	No	No	Correct	Correct
47	Yes	Yes	> 30 minutes	No	Yes	Yes	Yes	No	No	Yes	No	Yes	No	Yes	No	Yes	Yes	Yes	Yes	No	Yes	Yes	No	No	No	No	Yes	No	No	No	No	Yes	Yes	Yes	No	> 1 month	Chinhoyi	Female	Midwife	10	2011-05-22	Provincial referral hospital	No	No	No	No	No	Incorrect
48	Yes	Yes	15 to 30 minutes	No	No	No	No	No	No	No	No	Yes	No	Yes	No	Yes	Yes	Yes	No	No	Yes	No	No	No	No	No	No	Yes	No	No	No	No	Yes	Yes	Yes	> 1 month	chinhoyi	Female	GMO	4	2019-05-22	Provincial referral hospital	Yes	Yes	No	No	No	Incorrect	Correct
49	Yes	No		Missing	Missing	No	No	No	No	No	No	Yes	No	Yes	No	Yes	Yes	Yes	No	No	Yes	Missing	No	No	No	No	No	Yes	No	No	No	No	Yes	Missing	Missing		muzari polyclinic	Female	RGN	9	2020-05-22	Council clinic	No	No	No	No	No	Incorrect	Correct
50	Yes	No		No	Missing	No	No	No	No	No	No	No	No	Yes	No	No	No	Yes	No	No	Yes	Missing	No	No	No	No	No	Yes	No	No	No	No	Yes	Missing	Missing		mtala	Female	PCN	8	2017-05-22	Rural health centre	No	No	No	No	No	Incorrect	Correct
51	Yes	Yes	15 to 30 minutes	No	No	No	No	No	No	No	No	Yes	No	Yes	No	No	No	Yes	No	No	Yes	Missing	No	No	No	No	No	Yes	No	No	No	No	Yes	Yes	Missing	no specified time	mtala	Female	RGN	4	2021-05-22	Rural health centre	Yes	No	No	No	No	Incorrect	Correct
52	Yes	No		Missing	No	No	No	No	No	No	No	Yes	No	Yes	No	Yes	Yes	Yes	Yes	No	Yes	Missing	No	No	No	No	No	Yes	No	No	No	No	Yes	Missing	Missing		alaska	Female	RGN	12	2016-05-22	Council clinic	Yes	Yes	No	No	No	Correct	Correct
53	Yes	No		No	Missing	No	No	No	No	No	No	Yes	Yes	Yes	No	Yes	Yes	Yes	No	No	Yes	No	No	No	No	No	No	No	No	No	No	No	Yes	Yes	Missing	no specified time	alaska	Female	Midwife	10	2017-05-22	Council clinic	Yes	No	No	No	No	Correct	Correct
54	Yes	No		No	No	No	No	No	No	No	No	Yes	No	Yes	No	Yes	No	Yes	Yes	No	Yes	Missing	No	No	No	No	No	Yes	No	No	No	No	Yes	Yes	Missing	no specified time	kensamba	Female	PCN	7	2012-05-22	Rural health centre	Yes	Yes	No	No	No	Correct	Correct
55	Missing	No		Missing	Missing	No	No	No	No	No	No	Yes	No	Yes	No	Yes	No	Yes	Yes	No	Yes	Missing	No	No	No	No	No	Yes	No	No	No	No	Yes	Yes	Missing	no specified time	Chitambo maternity clinic	Male	GMO		1990-05-22	Private clinic	No	No	No	No	No	Dont know	Correct
56	Yes	No		Missing	Missing	No	No	No	No	No	No	Yes	No	Yes	No	Yes	No	Yes	No	No	Missing	Missing	No	No	No	No	No	Yes	No	No	No	No	Yes	Yes	Missing	no specified time	Alaska	Male	RGN	10	2013-05-22	Council clinic	No	No	No	No	No	Incorrect	Correct
57	Yes	No		Missing	Missing	No	No	No	No	No	No	Yes	No	Yes	No	Yes	No	Yes	No	No	Yes	No	No	No	No	No	No	Yes	No	No	No	No	Yes	Yes	Missing	no specified time	Kamuzingizi	Female	PCN	9	2017-05-22	Rural health centre	No	No	No	No	No	Incorrect	Correct
58	Yes	Yes	> 30 minutes	No	Missing	No	No	No	No	No	No	Yes	No	Yes	No	Yes	Yes	Yes	Yes	No	Yes	No	No	No	No	No	No	Yes	No	No	No	No	Yes	Yes	Yes	> 1 month	Kamuzingizi	Female	RGN	9	2020-05-22	Council clinic	Yes	Yes	No	No	No	Correct	Correct
59	Yes	No		No	Missing	No	No	No	No	No	No	Yes	Yes	Yes	No	Yes	Yes	Yes	No	No	Yes	No	No	No	No	No	No	Yes	No	No	No	No	Yes	Yes	Missing	no specified time	Chikonohono	Female	Midwife	9	2012-05-22	Council clinic	Yes	Yes	No	No	No	Correct	Correct
60	Yes	No		No	Missing	No	No	No	No	No	No	Yes	Yes	Yes	No	Yes	Yes	Yes	No	No	Yes	No	No	No	No	No	No	Yes	No	No	No	No	Yes	Yes	Missing	no specified time	Portlet clinic	Female	RGN	5	2018-05-22	Council clinic	No	No	No	No	No	Incorrect	Correct
61	Yes	No		Missing	Missing	No	No	No	No	No	No	No	No	Yes	No	Yes	No	Yes	No	No	Yes	No	No	No	No	No	No	Yes	No	No	No	No	Yes	Yes	Missing	no specified time	Portlet	Female	PCN	9	2019-05-22	Council clinic	No	No	No	No	No	Incorrect	Correct
62	Yes	No		Missing	Missing	No	No	No	No	No	No	Yes	Yes	Yes	No	Yes	Yes	Yes	No	No	Yes	No	No	No	No	No	No	Yes	No	No	No	No	Yes	Yes	Missing	no specified time	Shackleton	Male	PCN	7	2015-05-22	Council clinic	No	No	No	No	No	Incorrect	Correct
63	Yes	Yes	15 to 30 minutes	No	No	No	No	No	No	No	No	Yes	No	Yes	No	Yes	Yes	Yes	Yes	No	Yes	No	No	No	No	No	No	Yes	No	No	No	No	Yes	Yes	Yes	no specified time	Shackleton	Female	RGN	10	2021-05-22	Council clinic	Yes	Yes	No	No	No	Correct	Correct
64	Yes	Yes	15 to 30 minutes	No	No	No	No	No	No	No	No	Yes	No	Yes	No	Yes	Yes	Yes	Yes	No	Yes	No	No	No	No	No	No	Yes	No	No	No	No	Yes	Yes	No	> 1 month	Greenvalley	Female	PCN	8	2010-05-22	Council clinic	No	No	No	No	No	Incorrect	Correct
65	Yes	No		Missing	Missing	No	No	No	No	No	No	Yes	No	Yes	No	Yes	Yes	Yes	Yes	Yes	Yes	No	No	No	No	No	No	Yes	No	No	No	No	Yes	Yes	Missing	no specified time	Greenvalley	Female	RGN	8	2020-05-22	Council clinic	Yes	Yes	No	No	No	Correct	Correct
66	Yes	No		Missing	Missing	No	No	No	No	No	No	Yes	No	Yes	No	Yes	Yes	Yes	No	No	Yes	No	No	No	No	No	No	Yes	No	No	No	No	Yes	Missing	Missing	no specified time	Runene	Female	PCN	10	2017-05-22	Council clinic	No	No	No	No	No	Incorrect	Correct
67	Yes	Yes	15 to 30 minutes	No	No	No	No	No	No	No	No	Yes	No	Yes	No	Yes	Yes	Yes	Yes	No	Yes	No	No	No	No	No	No	Yes	No	No	No	No	Yes	Yes	No	> 1 month	Runene	Female	RGN	7	2017-05-22	Council clinic	Yes	No	No	No	No	Correct	Correct
68	Yes	No		Missing	Missing	No	No	No	No	No	No	Yes	No	Yes	No	Yes	No	Yes	No	No	Yes	No	No	No	No	No	No	Yes	No	No	No	No	Yes	Yes	Missing	> 1 month	Shackleton	Male	RGN	9	2015-05-22	Council clinic	No	No	No	No	No	Correct	Correct
69	Yes	Yes	15 to 30 minutes	No	No	No	No	No	No	No	No	Yes	No	Yes	No	Yes	Yes	Yes	Yes	No	Yes	No	No	No	No	No	No	Yes	No	No	No	No	Yes	Yes	Yes	< 1 month	Dema	Male	RGN	4	2017-05-22	Rural health centre	Yes	Yes	No	No	No	Correct	Correct
70	Yes	Yes	15 to 30 minutes	No	No	No	No	No	No	No	No	Yes	No	Yes	No	Yes	Yes	Yes	Yes	No	Yes	No	No	No	No	No	No	Yes	No	No	No	No	Yes	Yes	Yes	> 1 month	Dema	Female	RGN	9	2010-05-22	Rural health centre	Yes	Yes	No	No	No	Correct	Correct
71	Yes	Yes	15 to 30 minutes	No	No	No	No	No	No	No	No	Yes	No	Yes	No	Yes	Yes	Yes	Yes	No	Yes	No	No	No	No	No	No	Yes	No	No	No	No	Yes	Yes	Yes	< 1 month	Mutala	Female	RGN	7	2015-05-22	Council clinic	Yes	Yes	No	No	No	Correct	Correct
72	Yes	No		Missing	Missing	No	No	No	No	No	No	Yes	No	Yes	No	Yes	Yes	Yes	Yes	No	Yes	No	No	No	No	No	No	Yes	No	No	No	No	Yes	Yes	Missing	no specified time	Alaska	Female	RGN	9	2014-05-22	Council clinic	Yes	Yes	No	No	No	Correct	Correct
73	Yes	No		Missing	Missing	No	No	No	No	No	No	Yes	No	Yes	No	Yes	Yes	Yes	Yes	No	Yes	No	No	No	No	No	No	Yes	No	No	No	No	Yes	Yes	Missing		Muzari	Male	RGN	10	2005-05-22	Council clinic	Yes	No	No	No	No	Correct	Correct
74	Yes	Yes	< 15 minutes	No	No	No	No	No	No	No	No	Yes	No	Yes	No	Yes	Yes	Yes	No	No	Yes	No	No	No	No	No	No	Yes	No	No	No	No	Yes	Missing	Missing		Chinhoyi	Male	GMO	3	2018-05-22	Provincial referral hospital	No	No	No	No	No	Correct	Correct
75	Yes	Yes	15 to 30 minutes	No	Yes	Yes	Yes	No	No	Yes	No	Yes	No	Yes	No	Yes	Yes	Yes	Yes	No	Yes	Yes	No	No	No	No	Yes	Yes	No	No	No	No	Yes	Yes	No	> 1 month	Chinhoyi	Female	RGN	9	2010-05-22	Provincial referral hospital	Yes	Yes	No	No	No	Correct	Correct
76	Yes	Yes	< 15 minutes	No	No	No	No	No	No	No	No	Yes	No	Yes	No	Yes	Yes	Yes	No	No	Yes	Yes	No	No	No	No	No	Yes	No	No	No	No	Yes	Yes	Yes	< 1 month	Chinhoyi	Female	GMO	2	2019-05-22	Provincial referral hospital	Yes	Yes	No	No	No	Correct	Correct
77	Yes	No		Missing	Missing	No	No	No	No	No	No	Yes	No	Yes	No	Yes	Yes	Yes	Yes	No	Yes	No	No	No	No	No	No	Yes	No	No	No	No	Yes	Missing	Missing		River ranch	Male	RGN	1	2021-05-22	Council clinic	No	No	No	No	No	Incorrect	Correct
78	Yes	No		Missing	Missing	No	No	No	No	No	No	No	No	Yes	No	Yes	No	Yes	Yes	No	Yes	Missing	No	No	No	No	No	Yes	No	No	No	No	Yes	Missing	Missing		River ranch	Male	PCN	8	2013-05-22	Council clinic	No	No	No	No	No	Incorrect	Correct
79	Yes	No		Missing	Missing	No	No	No	No	No	No	Yes	No	Yes	No	Yes	Yes	Yes	No	No	Yes	No	No	No	No	No	No	Yes	No	No	No	No	Yes	Yes	Missing	< 1 month	Chinhoyi	Male	RGN	9	2010-05-22	Provincial referral hospital	Yes	Yes	No	No	No	Correct	Correct
[truncated: 14 more columns]
